# Supplementary material for: Involvement of Salicylic Acid and Other Phenolic Compounds in Light-Dependent Cold Acclimation in Maize
Source: Int J Mol Sci. 2020 Mar 12;21(6):1942. doi: 10.3390/ijms21061942 (PMC7139356; doi:10.3390/ijms21061942)
Supplement: Supplementary file 1 [file ijms-21-01942-s001.zip]

Archive with 4 entries (3 files):
- ijms-732340 suppl for final/
- ijms-732340 suppl for final/Table S1.xlsx
- ijms-732340 suppl for final/Table S2.xlsx
- ijms-732340 suppl for final/Table S3.xlsx
