# Supplementary material for: Involvement of Salicylic Acid and Other Phenolic Compounds in Light-Dependent Cold Acclimation in Maize
Source: Int J Mol Sci. 2020 Mar 12;21(6):1942. doi: 10.3390/ijms21061942 (PMC7139356; doi:10.3390/ijms21061942)
Supplement: Supplementary file 1 [file ijms-21-01942-s001.zip › ijms-732340 suppl for final/Table S1.xlsx]

## Sheet: Table X
Table S1. BLASTX search hits of cold- and light-induced significantly differentially expressed transcripts (logFC > |2|, p < 0.01) related to hormone biosynthesis (E-value < 1-4).
Cold-induced				Light-induced
Control vs GL		Control vs LL		GL vs LL
Up-regulated	Down-regulated	Up-regulated	Down-regulated	Up-regulated	Down-regulated
		chorismate mutase1 [Zea mays] AQL00247			chorismate mutase1 [Zea mays] AQL00247
	salicylate carboxymethyltransferase [Zea mays] >gi|1162464088|ref|XP_020406092.1| salicylate carboxymethyltransferase [Zea mays] >gi|1142680875|gb|ONM38918.1| S-adenosyl-L-methionine-dependent methyltransferase superfamily protein [Zea mays] XP_020406091			salicylate carboxymethyltransferase [Zea mays] >gi|1162464088|ref|XP_020406092.1| salicylate carboxymethyltransferase [Zea mays] >gi|1142680875|gb|ONM38918.1| S-adenosyl-L-methionine-dependent methyltransferase superfamily protein [Zea mays] ONM38918
	putative cinnamyl-alcohol dehydrogenase family protein [Zea mays] >gi|194703096|gb|ACF85632.1| unknown [Zea mays] NP_001141177
phenylalanine ammonia-lyase [Zea mays] >gi|223945919|gb|ACN27043.1| unknown [Zea mays] >gi|806069226|gb|AKB91763.1| Phenylalanine ammonia-lyase [Zea mays] >gi|1142708852|gb|AQK72776.1| phenylalanine ammonia lyase7 [Zea mays] NP_001168086
			aldehyde oxidase1 [Zea mays] ONM10098	aldehyde oxidase1 [Zea mays] ONM10098
			aldehyde oxidase2 [Zea mays] AQK62429
		violaxanthin de-epoxidase [Zea mays] >gi|195613520|gb|ACG28590.1| violaxanthin de-epoxidase [Zea mays] >gi|1142658868|gb|ONM18190.1| violaxanthin de-epoxidase1 [Zea mays] NP_001147756			violaxanthin de-epoxidase [Zea mays] >gi|195613520|gb|ACG28590.1| violaxanthin de-epoxidase [Zea mays] >gi|1142658868|gb|ONM18190.1| violaxanthin de-epoxidase1 [Zea mays] NP_001147756
	zeaxanthin epoxidase, chloroplastic isoform X3 [Zea mays] XP_020401308		zeaxanthin epoxidase, chloroplastic isoform X3 [Zea mays] XP_020401308
	12-oxo-phytodienoic acid reductase7 [Zea mays] >gi|1142635235|gb|ONM04298.1| 12-oxo-phytodienoic acid reductase7 [Zea mays] ONM04294		12-oxo-phytodienoic acid reductase7 [Zea mays] >gi|1142635235|gb|ONM04298.1| 12-oxo-phytodienoic acid reductase7 [Zea mays] ONM04294
			unknown [Zea mays] >gi|1142653409|gb|ONM12731.1| lipoxygenase6 [Zea mays] >gi|1142653412|gb|ONM12734.1| lipoxygenase6 [Zea mays] >gi|1142653413|gb|ONM12735.1| lipoxygenase6 [Zea mays] ACF83955
			allene oxide synthase 1, chloroplastic-like [Zea mays] >gi|195641566|gb|ACG40251.1| cytochrome P450 CYP74A18 [Zea mays] >gi|1142640700|gb|ONM09763.1| allene oxide synthesis4 [Zea mays] NP_001306678	allene oxide synthase 1, chloroplastic-like [Zea mays] >gi|195641566|gb|ACG40251.1| cytochrome P450 CYP74A18 [Zea mays] >gi|1142640700|gb|ONM09763.1| allene oxide synthesis4 [Zea mays] NP_001306678
