# Supplementary material for: Involvement of Salicylic Acid and Other Phenolic Compounds in Light-Dependent Cold Acclimation in Maize
Source: Int J Mol Sci. 2020 Mar 12;21(6):1942. doi: 10.3390/ijms21061942 (PMC7139356; doi:10.3390/ijms21061942)
Supplement: Supplementary file 1 [file ijms-21-01942-s001.zip › ijms-732340 suppl for final/Table S2.xlsx]

## Sheet: Table X
Table S2. BLASTX search hits of cold- and light-induced significantly differentially expressed transcripts (logFC > |2|, p < 0.01) related to thiol metabolism (E-value < 1-4).
Cold-induced				Light-induced
Control vs GL		Control vs LL		GL vs LL
Up-regulated	Down-regulated	Up-regulated	Down-regulated	Up-regulated	Down-regulated
	ascorbate peroxidase2 [Zea mays] ONM26391		ascorbate peroxidase2 [Zea mays] ONM26391
			Glutathione reductase cytosolic [Zea mays] AQK76043
		glutathione reductase, partial (plasmid) [Zea mays] CAA06835			glutathione reductase, partial (plasmid) [Zea mays] CAA06835
		Glutathione S-transferase [Zea mays] AQK40472			Glutathione S-transferase [Zea mays] AQK40472
glutathione S-transferase [Zea mays] ACG47313
				glutathione S-transferase [synthetic construct] >gi|195606906|gb|ACG25283.1| glutathione S-transferase GSTF2 [Zea mays] >gi|195609544|gb|ACG26602.1| glutathione S-transferase GSTF2 [Zea mays] >gi|195620970|gb|ACG32315.1| glutathione S-transferase GSTF2 [Zea mays] >gi|195629442|gb|ACG36362.1| glutathione S-transferase GSTF2 [Zea mays] >gi|224034943|gb|ACN36547.1| unknown [Zea mays] >gi|1142842163|…
glutathione S-transferase GSTU6 [Zea mays] ACG38008			glutathione S-transferase GSTU6 [Zea mays] ACG38008	glutathione S-transferase GSTU6 [Zea mays] ACG38008
			Glutathione S-transferase L2 chloroplastic [Zea mays] ONL96746	Glutathione S-transferase L2 chloroplastic [Zea mays] ONL96746
				glutathione transferase [Zea mays] CAA73369
					glutathione transferase10 [Zea mays] >gi|194702634|gb|ACF85401.1| unknown [Zea mays] >gi|195629278|gb|ACG36280.1| glutathione S-transferase [Zea mays] >gi|1142624343|gb|ONL93405.1| glutathione transferase10 [Zea mays] NP_001104979
			glutathione transferase17 [Zea mays] >gi|195645582|gb|ACG42259.1| glutathione S-transferase zeta class [Zea mays] >gi|223974007|gb|ACN31191.1| unknown [Zea mays] NP_001105554	glutathione transferase17 [Zea mays] >gi|195645582|gb|ACG42259.1| glutathione S-transferase zeta class [Zea mays] >gi|223974007|gb|ACN31191.1| unknown [Zea mays] NP_001105554
		Monodehydroascorbate reductase 5 mitochondrial [Zea mays] AQK41661			Monodehydroascorbate reductase 5 mitochondrial [Zea mays] AQK41661
	Putative L-ascorbate peroxidase 6 [Zea mays] ONM02979
					putative laccase precursor [Zea mays] >gi|195655079|gb|ACG47007.1| L-ascorbate oxidase precursor [Zea mays] >gi|1142678460|gb|ONM36503.1| L-ascorbate oxidase [Zea mays] NP_001105921
					uncharacterized protein LOC100283135 [Zea mays] >gi|195627670|gb|ACG35665.1| thylakoid-bound ascorbate peroxidase APx8 [Zea mays] NP_001149509
			uncharacterized protein LOC100382120 [Zea mays] >gi|223947705|gb|ACN27936.1| unknown [Zea mays] >gi|1142687736|gb|AQK51662.1| Monodehydroascorbate reductase 1 peroxisomal [Zea mays] NP_001168352	uncharacterized protein LOC100382120 [Zea mays] >gi|223947705|gb|ACN27936.1| unknown [Zea mays] >gi|1142687736|gb|AQK51662.1| Monodehydroascorbate reductase 1 peroxisomal [Zea mays] NP_001168352
		unknown [Zea mays] >gi|686983534|gb|AIQ78395.1| dehydroascorbate reductase [Zea mays] >gi|1142825295|gb|AQK83382.1| Glutathione S-transferase DHAR3 chloroplastic [Zea mays] >gi|1142825297|gb|AQK83384.1| Glutathione S-transferase DHAR3 chloroplastic [Zea mays] ACN34123			unknown [Zea mays] >gi|686983534|gb|AIQ78395.1| dehydroascorbate reductase [Zea mays] >gi|1142825295|gb|AQK83382.1| Glutathione S-transferase DHAR3 chloroplastic [Zea mays] >gi|1142825297|gb|AQK83384.1| Glutathione S-transferase DHAR3 chloroplastic [Zea mays] ACN34123
