# Supplementary material for: Involvement of Salicylic Acid and Other Phenolic Compounds in Light-Dependent Cold Acclimation in Maize
Source: Int J Mol Sci. 2020 Mar 12;21(6):1942. doi: 10.3390/ijms21061942 (PMC7139356; doi:10.3390/ijms21061942)
Supplement: Supplementary file 1 [file ijms-21-01942-s001.zip › ijms-732340 suppl for final/Table S3.xlsx]

## Sheet: Table X
Table S3. BLASTX search hits of cold- and light-induced significantly differentially expressed transcripts (logFC > |2|, p < 0.01) related to flavonoid metabolism (E-value < 1-4).
Cold-induced				Light-induced
Control vs GL		Control vs LL		GL vs LL
Up-regulated	Down-regulated	Up-regulated	Down-regulated	Up-regulated	Down-regulated
			flavone synthase typeI1 [Zea mays] ONL99520
	isoflavone reductase homolog IRL-like [Zea mays] >gi|1142833128|gb|AQK91214.1| NmrA-like negative transcriptional regulator family protein [Zea mays] XP_008655809
	dihydroflavonol-4-reductase [Zea mays] >gi|1142705151|gb|AQK69075.1| Dihydroflavonol-4-reductase [Zea mays] NP_001151927		dihydroflavonol-4-reductase [Zea mays] >gi|1142705151|gb|AQK69075.1| Dihydroflavonol-4-reductase [Zea mays] NP_001151927	dihydroflavonol-4-reductase [Zea mays] >gi|1142705151|gb|AQK69075.1| Dihydroflavonol-4-reductase [Zea mays] NP_001151927
			dihydroflavonol-4-reductase isoform 2 [Zea mays] >gi|195645050|gb|ACG41993.1| dihydroflavonol-4-reductase [Zea mays] >gi|1142846789|gb|AQL04875.1| Dihydroflavonol-4-reductase [Zea mays] NP_001151213
				gibberellin 20 oxidase 2 [Zea mays] >gi|194706566|gb|ACF87367.1| unknown [Zea mays] >gi|195644744|gb|ACG41840.1| gibberellin 20 oxidase 2 [Zea mays] >gi|1142630459|gb|ONL99521.1| flavone synthase typeI1 [Zea mays] NP_001151167
